# Supplementary material for: Performance of APSIM to Simulate the Dynamics of Winter Wheat Growth, Phenology, and Nitrogen Uptake from Early Growth Stages to Maturity in Northern Europe
Source: Plants (Basel). 2023 Feb 21;12(5):986. doi: 10.3390/plants12050986 (PMC10005596; doi:10.3390/plants12050986)
Supplement: Supplementary file 1 [file plants-12-00986-s001.zip]

Archive with 1 entries (1 files):
- plants-2137261-supplementary.pdf
